# Supplementary material for: Therapeutic Potential of 4-Hexylresorcinol in Preserving Testicular Function in Streptozotocin-Induced Diabetic Rats
Source: Int J Mol Sci. 2024 Apr 13;25(8):4316. doi: 10.3390/ijms25084316 (PMC11050698; doi:10.3390/ijms25084316)
Supplement: Supplementary file 1 [file ijms-25-04316-s001.zip]

Archive with 2 entries (2 files):
- ijms-2945441-Sperm-motility.mp4
- ijms-2945441-supplementary.pdf
